# Supplementary material for: Ultrathin Titanium Dioxide Coating Enables High-Rate and Long-Life Lithium Cobalt Oxide
Source: Materials (Basel). 2024 Jun 20;17(12):3036. doi: 10.3390/ma17123036 (PMC11205603; doi:10.3390/ma17123036)
Supplement: Supplementary file 1 [file materials-17-03036-s001.zip]

Archive with 1 entries (1 files):
- materials-3034476-supplementary.pdf
